# Supplementary material for: Characterizing Droughts During the Rice Growth Period in Northeast China Based on Daily SPEI Under Climate Change
Source: Plants (Basel). 2024 Dec 25;14(1):30. doi: 10.3390/plants14010030 (PMC11723174; doi:10.3390/plants14010030)
Supplement: Supplementary file 1 [file plants-14-00030-s001.zip]

Archive with 3 entries (2 files):
- plants-3261621-supplementary/Supplementary Files/
- plants-3261621-supplementary/Supplementary Files/supplementary figures.pdf
- plants-3261621-supplementary/Supplementary Files/supplementary tables.pdf
